# Supplementary material for: A Computational Procedure for Atomistic Modelling of Polyphosphazenes towards Better Capturing Molecular-Level Structuring and Thermo-Mechanical Properties
Source: Polymers (Basel). 2022 Apr 2;14(7):1451. doi: 10.3390/polym14071451 (PMC9002744; doi:10.3390/polym14071451)
Supplement: Supplementary file 1 [file polymers-14-01451-s001.zip]

Archive with 1 entries (1 files):
- polymers-1634122-supplementary.pdf
